# Supplementary material for: High-Throughput Identification and Analysis of Novel Conotoxins from Three Vermivorous Cone Snails by Transcriptome Sequencing
Source: Mar Drugs. 2019 Mar 26;17(3):193. doi: 10.3390/md17030193 (PMC6471451; doi:10.3390/md17030193)
Supplement: Supplementary file 1 [file marinedrugs-17-00193-s001.zip]

Archive with 5 entries (5 files):
- Supplementary Table 1-459494.docx
- Supplementary Table 2-459494.docx
- Supplementary Table 3-459494.docx
- Supplementary Table 4-459494.docx
- Supplementary Table 5-459494.docx
